# Supplementary material for: Prevalence of and Risk Factors for Oral Human Papillomavirus Infection among HIV-Positive and HIV-Negative People Who Inject Drugs
Source: PLoS One. 2015 Nov 24;10(11):e0143698. doi: 10.1371/journal.pone.0143698 (PMC4657972; doi:10.1371/journal.pone.0143698)
Supplement: S1 File — (CSV) [file pone.0143698.s001.csv]

oralhpv	age_category	hiv_cd4	recent_oral_sex_on_woman	sex_and_orientation	raceethn
0	60+	HIV-	0	Male	NH AA
0	50-59	HIV-	0	Male	NH AA
0	50-59	HIV-	1 or more	Male	NH AA
1	60+	HIV-	1 or more	Male	NH AA
0	60+	HIV-	0	Male	NH AA
1	50-59	HIV-	0	Male	NH AA
0	60+	HIV-	0	Male	NH AA
1	50-59	HIV+ <350	0	Female heterosexual	NH AA
0	50-59	HIV-	0	Female heterosexual	NH AA
0	50-59	HIV-	0	Male	NH AA
0	60+	HIV-	0	Male	NH AA
0	50-59	HIV-	0	Male	NH AA
1	60+	HIV+ <350	0	Male	NH AA
0	50-59	HIV+ >=350	0	Female heterosexual	NH AA
0	50-59	HIV-	0	Male	NH AA
0	60+	HIV-	0	Male	NH AA
1	50-59	HIV+ >=350	0	Male	NH AA
0	60+	HIV-	0	Male	NH AA
0	60+	HIV-	1 or more	Male	NH AA
1	60+	HIV+ >=350	1 or more	Female lesbian/bisexual	NH AA
1	50-59	HIV-	0	Male	NH AA
0	50-59	HIV-	0	Male	NH AA
1	50-59	HIV-	1 or more	Male	NH AA
0	50-59	HIV+ <350	0	Male	NH AA
1	50-59	HIV-	0	Female heterosexual	NH AA
0	50-59	HIV-	0	Male	NH AA
0	50-59	HIV-	0	Female heterosexual	NH AA
1	50-59	HIV-	1 or more	Male	NH AA
0	60+	HIV-	0	Male	NH AA
1	<50	HIV-	1 or more	Male	NH AA
0	50-59	HIV-	1 or more	Male	NH AA
0	50-59	HIV-	0	Male	NH AA
0	60+	HIV-	0	Female heterosexual	NH AA
0	50-59	HIV-	0	Male	NH AA
1	50-59	HIV-	0	Female heterosexual	NH AA
0	50-59	HIV-	0	Female heterosexual	NH AA
0	50-59	HIV-	1 or more	Male	NH AA
1	<50	HIV+ <350	1 or more	Male	NH AA
1	50-59	HIV+ <350	0	Male	NH AA
0	60+	HIV-	1 or more	Male	NH AA
0	50-59	HIV-	0	Male	NH AA
0	50-59	HIV+ >=350	0	Male	NH AA
0	60+	HIV+ >=350	0	Male	NH AA
0	50-59	HIV-	1 or more	Male	NH AA
0	60+	HIV-	0	Male	NH AA
0	50-59	HIV-	0	Male	NH AA
0	50-59	HIV-	1 or more	Male	NH AA
0	50-59	HIV-	0	Male	NH AA
0	50-59	HIV-	0	Male	NH AA
1	50-59	HIV+ <350	0	Male	NH AA
0	50-59	HIV-	0	Male	NH AA
0	50-59	HIV-	0	Female heterosexual	NH AA
0	<50	HIV-	1 or more	Male	NH AA
0	50-59	HIV+ >=350	0	Male	NH AA
1	50-59	HIV+ <350	0	Male	NH AA
0	50-59	HIV-	1 or more	Male	NH AA
1	50-59	HIV+ <350	1 or more	Male	NH AA
0	50-59	HIV-	0	Female heterosexual	NH AA
0	50-59	HIV-	1 or more	Male	NH AA
0	60+	HIV-	0	Male	NH AA
0	50-59	HIV+ >=350	0	Male	NH AA
0	50-59	HIV-	0	Male	NH AA
1	50-59	HIV-	1 or more	Male	NH AA
0	50-59	HIV-	0	Male	NH AA
1	50-59	HIV-	1 or more	Male	NH AA
0	50-59	HIV-	0	Female lesbian/bisexual	NH AA
1	60+	HIV-	0	Male	NH AA
1	60+	HIV-	0	Male	NH AA
0	50-59	HIV-	0	Male	NH AA
0	<50	HIV+ >=350	0	Female heterosexual	NH AA
1	50-59	HIV+ <350	0	Female lesbian/bisexual	NH AA
1	60+	HIV+ <350	1 or more	Male	NH AA
0	60+	HIV-	0	Female heterosexual	NH AA
0	50-59	HIV+ >=350	0	Male	NH AA
0	50-59	HIV-	0	Female heterosexual	NH AA
0	<50	HIV-	0	Female heterosexual	NH AA
0	<50	HIV-	0	Male	Any other
1	50-59	HIV+ <350	0	Female heterosexual	NH AA
0	<50	HIV+ >=350	0	Male	NH AA
0	<50	HIV-	0	Female heterosexual	Any other
0	60+	HIV-	1 or more	Male	NH AA
1	<50	HIV-	1 or more	Male	NH AA
0	50-59	HIV-	0	Female lesbian/bisexual	NH AA
0	<50	HIV+ >=350	0	Female heterosexual	NH AA
0	50-59	HIV-	1 or more	Male	NH AA
0	50-59	HIV-	0	Female heterosexual	NH AA
0	50-59	HIV-	0	Female lesbian/bisexual	Any other
0	50-59	HIV-	0	Female heterosexual	NH AA
0	50-59	HIV-	0	Female lesbian/bisexual	NH AA
0	<50	HIV-	0	Male	NH AA
0	<50	HIV+ <350	0	Male	Any other
0	<50	HIV+ >=350	0	Male	NH AA
0	60+	HIV+ <350	1 or more	Male	NH AA
0	<50	HIV+ <350	0	Female heterosexual	NH AA
1	50-59	HIV-	1 or more	Male	NH AA
0	60+	HIV+ >=350	0	Male	NH AA
1	50-59	HIV-	1 or more	Male	NH AA
1	<50	HIV-	0	Female lesbian/bisexual	NH AA
1	<50	HIV-	0	Male	NH AA
1	50-59	HIV-	1 or more	Male	NH AA
0	50-59	HIV+ >=350	0	Female heterosexual	NH AA
1	<50	HIV+ <350	0	Female heterosexual	NH AA
0	50-59	HIV+ <350	1 or more	Male	NH AA
0	<50	HIV+ <350	0	Male	NH AA
0	50-59	HIV+ <350	0	Male	NH AA
0	<50	HIV-	0	Male	NH AA
0	50-59	HIV-	1 or more	Male	NH AA
0	50-59	HIV+ <350	0	Male	NH AA
1	<50	HIV-	0	Female heterosexual	NH AA
0	<50	HIV-	1 or more	Male	NH AA
0	50-59	HIV-	1 or more	Male	NH AA
0	<50	HIV-	1 or more	Male	Any other
1	50-59	HIV+ <350	1 or more	Male	NH AA
0	<50	HIV-	1 or more	Male	Any other
0	<50	HIV+ <350	0	Male	NH AA
0	<50	HIV-	0	Male	Any other
0	50-59	HIV+ >=350	0	Female heterosexual	NH AA
1	<50	HIV-	1 or more	Male	Any other
1	<50	HIV-	0	Female lesbian/bisexual	NH AA
0	<50	HIV-	0	Female heterosexual	NH AA
0	50-59	HIV-	1 or more	Male	Any other
0	<50	HIV-	0	Male	Any other
1	50-59	HIV-	0	Male	NH AA
0	<50	HIV+ >=350	1 or more	Male	NH AA
1	50-59	HIV-	1 or more	Male	NH AA
0	50-59	HIV+ >=350	0	Male	Any other
0	50-59	HIV-	1 or more	Male	NH AA
0	<50	HIV-	0	Male	Any other
1	50-59	HIV+ <350	0	Male	NH AA
0	50-59	HIV+ >=350	0	Female heterosexual	NH AA
0	50-59	HIV-	0	Male	NH AA
0	<50	HIV-	0	Female heterosexual	Any other
0	<50	HIV-	1 or more	Male	Any other
0	<50	HIV-	0	Male	Any other
0	60+	HIV+ >=350	0	Male	NH AA
1	50-59	HIV+ <350	0	Male	NH AA
0	60+	HIV+ <350	0	Male	NH AA
0	50-59	HIV+ >=350	1 or more	Male	Any other
1	50-59	HIV+ >=350	0	Male	NH AA
0	50-59	HIV+ >=350	1 or more	Male	NH AA
0	50-59	HIV+ >=350	0	Female heterosexual	NH AA
0	60+	HIV+ >=350	0	Male	NH AA
1	50-59	HIV+ >=350	1 or more	Female lesbian/bisexual	NH AA
0	50-59	HIV+ >=350	1 or more	Male	NH AA
0	60+	HIV+ <350	0	Male	NH AA
0	50-59	HIV+ >=350	0	Male	NH AA
1	<50	HIV+ >=350	0	Female lesbian/bisexual	NH AA
0	50-59	HIV+ <350	1 or more	Male	NH AA
0	50-59	HIV+ >=350	0	Male	Any other
0	50-59	HIV-	0	Female heterosexual	NH AA
0	50-59	HIV-	1 or more	Male	NH AA
0	50-59	HIV+ >=350	0	Male	NH AA
1	50-59	HIV-	0	Male	Any other
0	50-59	HIV-	0	Male	NH AA
0	60+	HIV-	0	Male	NH AA
0	50-59	HIV-	0	Female lesbian/bisexual	NH AA
0	60+	HIV-	0	Male	NH AA
0	60+	HIV-	0	Male	NH AA
1	60+	HIV-	0	Female heterosexual	NH AA
0	50-59	HIV+ <350	0	Female heterosexual	NH AA
0	<50	HIV+ <350	0	Female heterosexual	NH AA
1	60+	HIV-	1 or more	Male	NH AA
0	60+	HIV+ >=350	0	Male	NH AA
0	50-59	HIV-	0	Male	NH AA
1	<50	HIV-	1 or more	Male	NH AA
0	60+	HIV-	0	Female heterosexual	NH AA
0	50-59	HIV-	0	Female heterosexual	NH AA
0	50-59	HIV-	0	Male	NH AA
0	50-59	HIV-	0	Male	NH AA
0	50-59	HIV-	0	Male	NH AA
0	50-59	HIV-	0	Female heterosexual	NH AA
0	50-59	HIV-	0	Female heterosexual	NH AA
1	<50	HIV-	0	Female heterosexual	NH AA
0	50-59	HIV-	0	Male	NH AA
0	60+	HIV-	1 or more	Male	NH AA
1	50-59	HIV-	0	Male	NH AA
0	<50	HIV-	0	Male	NH AA
0	50-59	HIV-	0	Male	NH AA
0	<50	HIV-	0	Male	NH AA
0	50-59	HIV-	1 or more	Male	NH AA
0	50-59	HIV-	0	Female heterosexual	NH AA
0	50-59	HIV-	0	Female heterosexual	NH AA
0	50-59	HIV-	0	Male	NH AA
0	50-59	HIV+ >=350	0	Female heterosexual	NH AA
0	50-59	HIV+ <350	0	Male	NH AA
0	50-59	HIV-	0	Male	NH AA
1	<50	HIV-	0	Female lesbian/bisexual	NH AA
0	<50	HIV-	0	Male	NH AA
1	50-59	HIV-	0	Male	NH AA
1	50-59	HIV-	0	Male	NH AA
1	50-59	HIV-	0	Male	NH AA
1	50-59	HIV-	0	Male	NH AA
1	<50	HIV+ >=350	0	Male	NH AA
1	50-59	HIV-	0	Male	NH AA
0	50-59	HIV-	0	Female heterosexual	Any other
1	50-59	HIV+ >=350	0	Male	NH AA
0	60+	HIV-	0	Female heterosexual	NH AA
0	<50	HIV-	0	Female heterosexual	NH AA
1	<50	HIV+ >=350	0	Female heterosexual	NH AA
